# Supplementary material for: Reduced SKP2 Expression Adversely Impacts Genome Stability and Promotes Cellular Transformation in Colonic Epithelial Cells
Source: Cells. 2022 Nov 22;11(23):3731. doi: 10.3390/cells11233731 (PMC9738323; doi:10.3390/cells11233731)
Supplement: Supplementary file 1 [file cells-11-03731-s001.zip]

Archive with 1 entries (1 files):
- cells-1965065-supplementary.pdf
